# Supplementary material for: CD8+ T cells recognizing a neuron-restricted antigen injure axons in a model of multiple sclerosis
Source: J Clin Invest. 2023 Nov 1;133(21):e162788. doi: 10.1172/JCI162788 (PMC10617772; doi:10.1172/JCI162788)
Supplement: Supporting data values [file jci-133-162788-s009.xlsx]

## Sheet: Fig 1C
	PBS						IFNg
H2-D1	0.84	0.88	1.28				9.75	10.24	9.95
H2-K1	1.07	0.88	1.05				5.17	4.61	7.25
Psmb8	0.84	0.68	1.48	0.93	0.84	1.23	11.21	11.63	13.73
Psmb9	0.87	0.57	1.55				12.7	12.14	10.41
Tap1	0.9	0.97	1.13				7.3	7.31	6.2
Tap2	0.87	0.95	1.18				9.67	9.02	9.43
Tapbp	0.89	0.98	1.12				3.07	3.72	4.86

## Sheet: Fig J
PSMB8				PSMB9				TAP1				TAP2				H2K				H2D
Control	EAE D18	Cuprizone		Control	EAE D18	Cuprizone		Control	EAE D18	Cuprizone		Control	EAE D18	Cuprizone		Control	EAE D18	Cuprizone		Control	EAE D18	Cuprizone
0.93	1.81	23.98		2.21	3.89	5.36		1.22	0.87	1.93		2.22	2.88	3.99		0.73	2.65	1.56		1.46	1.48	1.52
0.93	6.38	5.9		0.2	6.65	1.46		1.11	3.42	1.19		1.52	3.46	3.01		1.1	5.48	2.3		1.07	3.82	2.1
1.13	29.64	2.67		0.67	18.87	1.45		0.67	10.44	0.25		0.2	10.82	1.88		1.18	1.9	2.06		0.47	1.01	1.9
	10.91	3.9		0.92	2.72	3.07			4.05	1.65		0.06	2.49	5.91			10.09	1.32			7.18	3.27
	4.04	12.69			3.33	4.54			0.67	1.22			0.94	7.81			1.82	1.07			1.85	3.15
	27.36	5.52			4.79	6.67			6.91	1.11			2.6	5.33			2.77	1.42			2.14	2.21
	13.64	7.15			5.32				5.87	1.97			2.92	4.09			4.97	2.13			3.31	4.72
		32.5			3.46					6.67			5.19	8.78			2.03	0.66			1.76	2.56
					13.47								10.35				1.36				0.72

## Sheet: Fig 1K
PFAFFL	PSMB8				PSMB9				TAP1				TAP2				HDK				H2D
	CON	EAE	CUP		CON	EAE	CUP		CON	EAE	CUP		CON	EAE	CUP		CON	EAE	CUP		CON	EAE	CUP
	0.81288	1.71607	1.66426		0.0743273	1.32829	2.11479		0.66387	0.516236	3.56291		2.43913	0.782443	0.180846		0.0230575	1.1409	0.75878		0.379492	1.39535	2.82915
	0.845791	3.86881	0.224373		1.06501	2.78492	0.0309266		0.616537	1.98946	0.594288		0.381079	2.60421	0.321699		0.780814	5.40485	0.248738		1.08577	7.35666	0.679339
	0.615623	0.901301	0.58941		0.607651	1.06889	1.16624		0.35602	1.08049	0.716874		0.850487	0.667085	1.80884		0.596598	1.50175	1.12319		0.728879	1.50208	1.47261
	0.830349	2.87873	0.514997		0.585607	2.31434	0.704005		0.60682	1.74066	0.56679		0.951037	1.36037	1.5051		0.293993	2.29422	0.604039		0.266495	3.12941	0.843553
	0.616776	3.80725	2.60576		0.541213	2.16684	3.30551		0.329469	1.90915	1.52392		0.873316	1.10358	2.27874		0.589468	2.01878	2.10205		0.790412	2.448	3.19785
	2.31207	3.73866	1.89023		1.54068	2.23736	3.26032		2.92061	1.40775	0.973108		1.7262	1.50489	2.79869		0.934706	2.06672	1.92167		1.1383	2.33529	2.91718
	1.91467	2.59079	3.51554		1.14678	1.72033	0.863958		0.805979	1.21815	1.31993		0.721846	1.02647	2.29998		0.0511681	2.14409	2.53936		1.50007	2.76638	3.78945
	0.122235	3.27839	2.38922		0.687221	1.12676	1.13076		0.173635	1.61311	1.03613		0.382223	1.12349	2.09686		0.314116	1.10508	1.7455		0.253041	1.40311	3.11095
	0.472753	1.16054	2.08112		0.576835	1.33837	2.30517		0.17724	1.37356	1.33863		0.884837	0.853325	2.18811		1.61518	1.65736	1.41204		0.222632	2.22234	1.80247
	0.725689	1.17252	0.226297		1.12048	0.323816			1.78159	7.78488	4.53712		0.935755	0.634151			2.75839	0.600194			1.26587	0.723146
	1.15775	0.799162	0.469118		2.32983	1.52312			1.50053	1.13143	3.08792		0.35789	1.08425			2.49329	1.88818			1.52209	2.69968
	0.968197	6.14932	0.542183			1.11037			1.16421	1.36305	4.18731		1.4962	1.20607			1.54922	0.894431			2.21225	1.15897
	1.14093	1.58739			1.42975	0.424055			1.09852	0.693966				2.23867				0.284178			1.6347	0.410681
	1.46429	0.897524			1.2946	3.09685			1.80497	2.54629				1.88978				1.20654				1.45682
		3.17536				0.895961				3.00544				0.668534				0.736537				0.977106
		1.43803				1.94382				0.847577				1.1849				2.60543				3.17971
		1.39918				1.73794				1.79954				1.19553				2.49988				2.4137
		1.16868				2.35625				1.95323				1.26598				2.53903				3.4375
		1.76745				2.89102				4.22438				1.5903				3.9758				3.25917
		1.92108								3.3648

## Sheet: Fig 2H
PBS	IFNg
0.167867	0.269022
0.07506	0.369357
0.240757	0.428277

## Sheet: Fig 3D
	Control					Cuprizone
CLN	21.4	16.8	10.8	11.1	11.5	30.8	27.3	33.7	27.4	40.3
Spleen	20.8	10.4	7.45	10.5	8.05	22	22.7	28.2	24.2	30.7

## Sheet: Fig 3B
	i.c. AAV1.Syn.EGFP					i.c AAV2.Syn.cOVA
cLN	11.7	6.02	4.56			71.1	49.3	31.5	41.1	41.7
Spleen	14	5.76	7.96			38	27.6	26.6	17.7	22.3

## Sheet: Fig 3C
AAV1.Syn.EGFP	AAV1.Syn.OVA	AAV1.Syn.EGFP - Cuprizone	AAV1.Syn.OVA - Cuprizone
0.44	3.57	1.46	9.76
0.81	5.58	1.27	9.54
		1.63	5.72
			4.15
			4.41

## Sheet: Fig 4C
AAV1.Syn.EGFP	AAV1.Syn.OVA	AAV1.Syn.EGFP - Cuprizone	AAV1.Syn.OVA - Cuprizone
70.2	80.9	66.1	78.1
62.1	74.8	59.7	84.9
		81.1	82.7
			84.1

## Sheet: Fig 4D
AAV1.Syn.EGFP	AAV1.Syn.OVA	AAV1.Syn.EGFP - Cuprizone	AAV1.Syn.OVA - Cuprizone
808	786	816	6199
663	690	581	1779
		594	3201
			3209
			2582

## Sheet: Fig 4F
WT T cells	OT1 T cells
0	957386
252	35997
102	643664
921	214660
220	300346
867	168672
3837	261281
925	124611
0	590833
4	146972
15	169927
	875947
	155330
	42873

[truncated: 16 more sheets: Fig 4P, Fig 5A, Fig 5B, Fig 5C, Fig 5D, Fig 6C, Fig 6K, Fig 7A, Fig 7B, Fig 7D, Fig S6, Fig S8, Fig S9, Fig S12A, Fig S12B, Fig S12C]
